# Supplementary material for: Anti-Neuroinflammatory Effects of Prenylated Indole Alkaloids from the Antarctic Fungus Aspergillus sp. Strain SF-7367
Source: Molecules. 2025 Jan 13;30(2):294. doi: 10.3390/molecules30020294 (PMC11767326; doi:10.3390/molecules30020294)
Supplement: Supplementary file 1 [file molecules-30-00294-s001.zip]

Archive with 1 entries (1 files):
- molecules-3316657-supplementary.pdf
